# Supplementary material for: Transcriptome analysis of diploid and triploid Populus tomentosa
Source: PeerJ. 2020 Oct 28;8:e10204. doi: 10.7717/peerj.10204 (PMC7602689; doi:10.7717/peerj.10204)
Supplement: Supplemental Information 2 [file peerj-08-10204-s002.xls]

## Sheet: Original data
Hole position	Test item	Dye	CT	Average CT value	Sample
A01	CYCD3	SYBR	38.41	38.41	DP1
A02	CYCD3	SYBR	38.41	38.41	DP1
A03	CYCD3	SYBR	38.42	38.41	DP1
A07	CYCD3	SYBR	35.08	35.03	TP1
A08	CYCD3	SYBR	35.09	35.03	TP1
A09	CYCD3	SYBR	34.93	35.03	TP1
C01	CYCD3	SYBR	38.79	38.79	DP2
C02	CYCD3	SYBR	38.8	38.79	DP2
C03	CYCD3	SYBR	38.78	38.79	DP2
C07	CYCD3	SYBR	35.84	35.85	TP2
C08	CYCD3	SYBR	35.82	35.85	TP2
C09	CYCD3	SYBR	35.9	35.85	TP2
D04	CYCD3	SYBR	38.95	38.96	DP3
D05	CYCD3	SYBR	38.97	38.96	DP3
D06	CYCD3	SYBR	38.96	38.96	DP3
D10	CYCD3	SYBR	36	35.98	TP3
D11	CYCD3	SYBR	35.97	35.98	TP3
D12	CYCD3	SYBR	35.98	35.98	TP3
E01	CYCD3	SYBR	38.4	38.4	DP4
E02	CYCD3	SYBR	38.41	38.4	DP4
E03	CYCD3	SYBR	38.4	38.4	DP4
E07	CYCD3	SYBR	34.59	34.56	TP4
E08	CYCD3	SYBR	34.58	34.56	TP4
E09	CYCD3	SYBR	34.51	34.56	TP4
B01	CYCD3	SYBR	39.47	39.47	DP5
B02	CYCD3	SYBR	39.48	39.47	DP5
B03	CYCD3	SYBR	39.46	39.47	DP5
B07	CYCD3	SYBR	35.26	35.29	TP5
B08	CYCD3	SYBR	35.31	35.29	TP5
B09	CYCD3	SYBR	35.29	35.29	TP5

## Sheet: Calculation of original data 
gene name	Sample Name	Ct	EF1α Ct	△Ct	Mean △Ct	-ΔΔCt	Expression(2-ΔΔCt)	Mean Expression(2-ΔΔCt)	STDEV
CYCD3	DP1	38.41	23.75	14.66		0.01	1.00696
CYCD3	DP1	38.41	23.75	14.66		0.01	1.00696	1.00464	0.00401579
CYCD3	DP1	38.42	23.75	14.67		0	1
CYCD3	TP1	35.08	24.35	10.73		3.94	15.3482
CYCD3	TP1	35.09	24.35	10.74		3.93	15.2422	15.8735	1.00293
CYCD3	TP1	34.93	24.35	10.58		4.09	17.0299
CYCD3	DP2	38.79	24.17	14.62		0.05	1.03526
CYCD3	DP2	38.8	24.17	14.63		0.04	1.02811	1.03528	0.00717598
CYCD3	DP2	38.78	24.17	14.61		0.06	1.04247
CYCD3	TP2	35.84	25.19	10.65		4.02	16.2234
CYCD3	TP2	35.82	25.19	10.63		4.04	16.4498	16.0786	0.461053
CYCD3	TP2	35.9	25.19	10.71		3.96	15.5625
CYCD3	DP3	38.95	24.42	14.53		0.14	1.10191
CYCD3	DP3	38.97	24.42	14.55		0.12	1.08673	1.09431	0.00758514
CYCD3	DP3	38.96	24.42	14.54		0.13	1.09429
CYCD3	TP3	36	25.41	10.59		4.08	16.9123
CYCD3	TP3	35.97	25.41	10.56		4.11	17.2677	17.1094	0.180853
CYCD3	TP3	35.98	25.41	10.57		4.1	17.1484
CYCD3	DP4	38.4	23.95	14.45		0.22	1.16473
CYCD3	DP4	38.41	23.95	14.46		0.21	1.15669	1.16205	0.00464502
CYCD3	DP4	38.4	23.95	14.45		0.22	1.16473
CYCD3	TP4	34.59	24.07	10.52		4.15	17.7531
CYCD3	TP4	34.58	24.07	10.51		4.16	17.8766	18.1317	0.552237
CYCD3	TP4	34.51	24.07	10.44		4.23	18.7654
CYCD3	DP5	39.47	25.05	14.42		0.25	1.18921
CYCD3	DP5	39.48	25.05	14.43		0.24	1.18099	1.18923	0.00824304
CYCD3	DP5	39.46	25.05	14.41		0.26	1.19748
CYCD3	TP5	35.26	24.85	10.41		4.26	19.1597
CYCD3	TP5	35.31	24.85	10.46		4.21	18.507	18.8107	0.328676
CYCD3	TP5	35.29	24.85	10.44		4.23	18.7654
