# Supplementary material for: Transcriptome analysis of diploid and triploid Populus tomentosa
Source: PeerJ. 2020 Oct 28;8:e10204. doi: 10.7717/peerj.10204 (PMC7602689; doi:10.7717/peerj.10204)
Supplement: Supplemental Information 3 [file peerj-08-10204-s003.xls]

## Sheet: Original data
Hole position	Test item	Dye	CT	Average CT value	Sample
C01	MDH	SYBR	39.12	39.11	DP1
C02	MDH	SYBR	39.11	39.11	DP1
C03	MDH	SYBR	39.11	39.11	DP1
C07	MDH	SYBR	32.22	31.69	TP1
C08	MDH	SYBR	31.53	31.69	TP1
C09	MDH	SYBR	31.32	31.69	TP1
A01	MDH	SYBR	39.62	39.62	DP2
A02	MDH	SYBR	39.65	39.62	DP2
A03	MDH	SYBR	39.6	39.62	DP2
A07	MDH	SYBR	35.48	35.71	TP2
A08	MDH	SYBR	35.72	35.71	TP2
A09	MDH	SYBR	35.94	35.71	TP2
D01	MDH	SYBR	37.15	37.19	DP3
D02	MDH	SYBR	37.22	37.19	DP3
D03	MDH	SYBR	37.19	37.19	DP3
D07	MDH	SYBR	34.17	34.37	TP3
D08	MDH	SYBR	34.5	34.37	TP3
D09	MDH	SYBR	34.44	34.37	TP3
B01	MDH	SYBR	38.11	38.13	DP4
B02	MDH	SYBR	38.12	38.13	DP4
B03	MDH	SYBR	38.16	38.13	DP4
B07	MDH	SYBR	34.7	34.65	TP4
B08	MDH	SYBR	34.73	34.65	TP4
B09	MDH	SYBR	34.52	34.65	TP4
E01	MDH	SYBR	39.54	39.55	DP5
E02	MDH	SYBR	39.53	39.55	DP5
E03	MDH	SYBR	39.57	39.55	DP5
E07	MDH	SYBR	34.51	34.47	TP5
E08	MDH	SYBR	34.52	34.47	TP5
E09	MDH	SYBR	34.38	34.47	TP5

## Sheet: Calculation of original data 
gene name	Sample Name	Ct	EF1α Ct	△Ct	Mean △Ct	-ΔΔCt	Expression(2-ΔΔCt)	Mean Expression(2-ΔΔCt)	STDEV
MDH	DP1	39.12	24.45	14.67		0	1
MDH	DP1	39.11	24.45	14.66		0.01	1.00696	1.00464	0.00401579
MDH	DP1	39.11	24.45	14.66		0.01	1.00696
MDH	TP1	32.22	21.15	11.07		3.6	12.1257
MDH	TP1	31.53	21.15	10.38		4.29	19.5622	18.1051	5.40035
MDH	TP1	31.32	21.15	10.17		4.5	22.6274
MDH	DP2	39.62	25.05	14.57		0.1	1.07177
MDH	DP2	39.65	25.05	14.6		0.07	1.04972	1.06941	0.0186221
MDH	DP2	39.6	25.05	14.55		0.12	1.08673
MDH	TP2	35.48	25.23	10.25		4.42	21.4068
MDH	TP2	35.72	25.23	10.49		4.18	18.1261	18.3652	2.9295
MDH	TP2	35.94	25.23	10.71		3.96	15.5625
MDH	DP3	37.15	22.65	14.5		0.17	1.12506
MDH	DP3	37.22	22.65	14.57		0.1	1.07177	1.09704	0.0267486
MDH	DP3	37.19	22.65	14.54		0.13	1.09429
MDH	TP3	34.17	24.01	10.16		4.51	22.7848
MDH	TP3	34.5	24.01	10.49		4.18	18.1261	19.9356	2.49731
MDH	TP3	34.44	24.01	10.43		4.24	18.8959
MDH	DP4	38.11	23.65	14.46		0.21	1.15669
MDH	DP4	38.12	23.65	14.47		0.2	1.1487	1.14089	0.0208284
MDH	DP4	38.16	23.65	14.51		0.16	1.11729
MDH	TP4	34.7	24.37	10.33		4.34	20.2521
MDH	TP4	34.73	24.37	10.36		4.31	19.8353	21.0102	1.68699
MDH	TP4	34.52	24.37	10.15		4.52	22.9433
MDH	DP5	39.54	25.15	14.39		0.28	1.21419
MDH	DP5	39.53	25.15	14.38		0.29	1.22264	1.20868	0.0173853
MDH	DP5	39.57	25.15	14.42		0.25	1.18921
MDH	TP5	34.51	24.25	10.26		4.41	21.259
MDH	TP5	34.52	24.25	10.27		4.4	21.1121	21.8782	1.20198
MDH	TP5	34.38	24.25	10.13		4.54	23.2636
